# Supplementary material for: Full-Length Transcriptome Profiling of Coridius chinensis Mitochondrial Genome Reveals the Transcription of Genes with Ancestral Arrangement in Insects
Source: Genes (Basel). 2023 Jan 15;14(1):225. doi: 10.3390/genes14010225 (PMC9859431; doi:10.3390/genes14010225)
Supplement: Supplementary file 1 [file genes-14-00225-s001.zip]

Archive with 1 entries (1 files):
- genes-2121303-supplementary.pdf
